# Supplementary material for: The Hydration Status of Adult Patients with Oropharyngeal Dysphagia and the Effect of Thickened Fluid Therapy on Fluid Intake and Hydration: Results of Two Parallel Systematic and Scoping Reviews
Source: Nutrients. 2022 Jun 16;14(12):2497. doi: 10.3390/nu14122497 (PMC9228104; doi:10.3390/nu14122497)
Supplement: Supplementary file 1 [file nutrients-14-02497-s001.zip]

Archive with 3 entries (3 files):
- Supplementary file S1_Protocol.pdf
- Supplementary file S2_Quality and risk of bias.pdf
- Supplementary Table S3_Results ScR 2.pdf
